# Supplementary material for: Mechanistic and pharmacodynamic studies of DuoBody-CD3x5T4 in preclinical tumor models
Source: Life Sci Alliance. 2022 Sep 9;5(11):e202201481. doi: 10.26508/lsa.202201481 (PMC9458754; doi:10.26508/lsa.202201481)
Supplement: Supplementary file 1 [file LSA-2022-01481_TableS1.xlsx]

## Sheet: Table S1
Supplementary Table S1. Comparison IHC in this study vs literature
Indication	5T4-positive tumor cores
	Data in this study		Literature reports
	Prevalencea	n	Prevalenceb	References
Uterine cancer	0.96	72	1	(Southall et al 1990)
NSCLC	92%c	157	94% - 100%	(Forsberg et al 2001, Harper et al 2017, Pirie-Shepherd et al 2017, Sapra et al 2013, Southall et al 1990, Stern & Harrop 2017)
Head and neck cancer	0.96	96	31% - 90%	(Ali et al 2001, Guo et al 2017, Harper et al 2017)
Prostate cancer	0.98	80	35% - 100%	(Harper et al 2017, Stern et al 2014)
Esophageal cancer	0.94	54	1	(Southall et al 1990)
Bladder cancer	0.87	60	1	(Southall et al 1990)
TNBC	0.86	35	0.62	(Harper et al 2017)
NSCLC = non-small cell lung cancer; TNBC = triple-negative breast cancer.
a Tumor tissues were scored positive if ≥10% of tumor cells were found to express 5T4.
b In the literature reports, varying cut-offs were used to classify tissues as 5T4 positive. Please refer to the specific references for an exact description of the analysis.
c Prevalence was determined separately for NSCLC squamous cell carcinoma (SCC) (100%) and adenocarcinoma (ACC) (88%).
References
Forsberg G, Ohlsson L, Brodin T, Bjork P, Lando PA, Shaw D, Stern PL, Dohlsten M (2001) Therapy of human non-small-cell lung carcinoma using antibody targeting of a modified superantigen. Br J Cancer 85: 129–136. 10.1054/bjoc.2001.1891
Guo X, Zheng H, Luo W, Zhang Q, Liu J, Yao K (2017) 5T4-specific chimeric antigen receptor modification promotes the immune efficacy of cytokine-induced killer cells against nasopharyngeal carcinoma stem cell-like cells. Sci Rep 7: 4859. 10.1038/s41598-017-04756-9
Pirie-Shepherd SR, Painter C, Whalen P, Vizcarra P, Roy M, Qian J, Franks T, Coskran T, Golas J, Deng S, et al (2017) Detecting expression of 5T4 in CTCs and tumor samples from NSCLC patients. PLoS One 12: e0179561. 10.1371/journal.pone.0179561
Sapra P, Damelin M, Dijoseph J, Marquette K, Geles KG, Golas J, Dougher M, Narayanan B, Giannakou A, Khandke K, et al (2013) Long-term tumor regression induced by an antibody-drug conjugate that targets 5T4, an oncofetal antigen expressed on tumor-initiating cells. Mol Cancer Ther 12: 38–47. 10.1158/1535-7163.mct-12-0603
