# Supplementary material for: Mechanistic and pharmacodynamic studies of DuoBody-CD3x5T4 in preclinical tumor models
Source: Life Sci Alliance. 2022 Sep 9;5(11):e202201481. doi: 10.26508/lsa.202201481 (PMC9458754; doi:10.26508/lsa.202201481)
Supplement: Supplementary file 2 [file LSA-2022-01481_TableS2.xlsx]

## Sheet: Table S2
Supplementary Table S2. Binding of DuoBody-CD3x5T4 to tumor cell lines and quantification of 5T4 expression
Cell line		5T4 molecules/cell		Apparent affinity
Name	Cancer type	Average	N tests	EC50 (µg/mL) [± SD]	EC50 (nM) [± SD]	N tests
Fadu	HNSCC	17925	3	0.0390 [± 0.0193]	0.2675 [± 0.1324]	3
SCC-9	HNSCC	36102	3	0.0470 [± 0.0245]	0.3224 [± 0.1681]	3
SiHa	Cervical	9447	2	0.0300 [± 0.0222]	0.2058 [± 0.1523]	2
Ca Ski	Cervical	22629	3	0.0469 [± 0.0325]	0.3217 [± 0.2229]	3
MDA-MB-468	Breast	31582	3	0.0537 [± 0.0162]	0.3684 [± 0.1111]	3
MDA-MB-231	Breast	13524	3	0.0298 [± 0.0101]	0.2044 [± 0.0693]	3
HCC1954	Breast	49005	4	0.0962 [± 0.0855]	0.6599 [± 0.5865]	4
BxPC-3	Pancreatic	12398	3	0.0442 [± 0.0076]	0.3033 [± 0.0521]	3
PANC-1	Pancreatic	16500	3	0.0585 [± 0.0294]	0.4013 [± 0.2017]	3
RT-112	Bladder	23917	3	0.0283 [± 0.0110]	0.1941 [± 0.0755]	3
SW780	Bladder	21775	3	0.0402 [± 0.0197]	0.2758 [± 0.1351]	3
EPLC-272H	Lung	20106	3	0.0366 [± 0.0247]	0.2511 [± 0.1694]	3
NCI-H292	Lung	11656	3	0.0278 [± 0.0126]	0.1907 [± 0.0864]	3
RL95-2	Uterine	6298	3	0.0326 [± 0.0119]	0.2236 [± 0.0816]	3
Hec-1-B	Uterine	23702	3	0.0461 [± 0.0311]	0.3162 [± 0.2133]	3
PC-3	Prostate	35800	4	0.0572 [± 0.0355]	0.3923 [± 0.2435]	4
DU 145	Prostate	61686	4	0.1066 [± 0.0707]	0.7313 [± 0.4850]	4
OE33	Esophageal	47714	4	0.1317 [± 0.1268]	0.9034 [± 0.8698]	4
SK-GT-4	Esophageal	55545	4	0.0846 [± 0.0540]	0.5803 [± 0.3704]	4
