# Supplementary material for: Mechanistic and pharmacodynamic studies of DuoBody-CD3x5T4 in preclinical tumor models
Source: Life Sci Alliance. 2022 Sep 9;5(11):e202201481. doi: 10.26508/lsa.202201481 (PMC9458754; doi:10.26508/lsa.202201481)
Supplement: Supplementary file 3 [file LSA-2022-01481_TableS3.xlsx]

## Sheet: Suppl Table 3
Supplementary Table S3. Cell lines
Tumor cell line	Indication	Vendor	Clone no.
BxPC-3	Pancreatic cancer	ATCC	CRL-1687
PANC-1	Pancreatic cancer	ATCC	CRL-1469
Fadu	Head and neck cancer	ATCC	HTB-43
SCC-9	Head and neck cancer	ATCC	CRL-1629
MDA-MB-468	Breast cancer	ATCC	HTB-132
MDA-MB-231	Breast cancer	ATCC	HTB-26
RT-112	Bladder cancer	DSMZ	ACC 418
SW780	Bladder cancer	ATCC	CRL-2169
Ca Ski	Cervical cancer	ATCC	CRL-1550
SiHa	Cervical cancer	ATCC	HTB-35
RL95-2	Uterine cancer	ATCC	CRL-1671
EPLC272H	Lung cancer	DSMZ	ACC 383
NCI-H1299	Lung cancer	ATCC	CRL-5803
NCI-H292	Lung cancer	ATCC	CRL-1848
PC-3	Prostate cancer	ATCC	CRL-1435
DU 145	Prostate cancer	ATCC	HTB-91
SK-GT-4	Esophageal cancer	Sigma-Aldrich	11012007
Jurkat	Acute T-cell leukemia	DSMZ	ACC82
