# Supplementary material for: Mechanistic and pharmacodynamic studies of DuoBody-CD3x5T4 in preclinical tumor models
Source: Life Sci Alliance. 2022 Sep 9;5(11):e202201481. doi: 10.26508/lsa.202201481 (PMC9458754; doi:10.26508/lsa.202201481)
Supplement: Supplementary file 4 [file LSA-2022-01481_TableS4.xlsx]

## Sheet: Table S4
Supplementary Table S4. Culture methods for cell lines
Values indicate the volume (in mL) of the indicated supplement used to prepare 500 mL cell culture medium for the indicated cell line.
Medium	Manufacturer	Cat. No.	BxPC-3	PANC-1	Fadu	SCC-9	MDA-MB-468	MDA-MB-231	RT-112	SW780	Ca Ski	SiHa	RL95-2	EPLC272H	NCI-H1299	NCI-H292	PC-3	DU-145	SK-GT-4
RPMI 1640 with 25mM HEPES and L-Glutamine	Lonza	BE12-115	x						x		x			x					x
RPMI 1640 medium (ATCC Modification)	Life Technologies	A10491-01													x	x
DMEM/F-12	ATCC	30-2006				x							x
DMEM with high glucose and HEPES	Lonza	BE12-709		x			x	x
Eagle's Minimum Essential Medium (EMEM) with low sodium bicarbonate	ATCC	30-2003			x							x						x
Leibovitz's L-15 medium	ThermoFisher Scientific	11415-049								x
F12-K (Kaighn’s Modification of Ham’s F-12)	ATCC	30-2004															x
Medium supplement	Manufacturer	Cat. No.
Heat‑inactivated DBSI	Life Technologies	20371	50	50	50	50	50	50	50	50	50	50	50	50	50	50	50	50	50
L-glutamine 200mM in 0.85% NaCl solution	Lonza	BE17-605		5			5	5		5
Hydrocortisone solution	Sigma-Aldrich	H6909				12.2
Sodium Pyruvate (100mM)	Lonza	BE13-115					5	5			5
45% D-Glucose	Sigma-Aldrich	G8769									5.5
Sodium Bicarbonate solution 7,5%	Lonza	BE17-613									10
MEM Non-Essential Amino Acids Solution, 100X	Life Technologies	11140					5	5
Insulin solution from bovine pancreas	Sigma-Aldrich	I0516											0.275
