# Supplementary material for: Mechanistic and pharmacodynamic studies of DuoBody-CD3x5T4 in preclinical tumor models
Source: Life Sci Alliance. 2022 Sep 9;5(11):e202201481. doi: 10.26508/lsa.202201481 (PMC9458754; doi:10.26508/lsa.202201481)
Supplement: Supplementary file 5 [file LSA-2022-01481_TableS5.xlsx]

## Sheet: Table S5
Supplementary Table S5. Antibody panel used for T-cell activation
Target	Label	Clone	Supplier	Cat. No.	Dilution	Assay
CD3	EF450	OKT3	eBioscience	48-0037-42	1:200	All
CD4	APC-eFluor780	OKT4	eBioscience	47-0048-42	1:50	In vitro
CD4	FITC	SK3	BD	345768	1:50	Ex vivo
CD8	AF700	RPA-T8	BioLegend	301028	1:100	In vitro
CD8	APC	RPA-T8	BD	555369	1:50	Ex vivo
CD25	PE-Cy7	BC96	Invitrogen	25-0259-42	1:50	All
	BV7111	M-A251	BD	740776	1:100	In vitro
CD69	APC	L78	BD	340560	1:50	In vitro
CD69	BV650	FN50	BioLegend	310933	1:50	Ex vivo
CD279 / PD-1	BV605	EH12.2H7	BioLegend	329924	1:50	All
CD45 (human)	BV785	HI30	BioLegend	304048	1:50	Ex vivo
CD45 (mouse)	APC-eFluor780	104	eBioscience	47-0454-80	1:100	Ex vivo
CD45RA1	FITC	HI100	eBioscience	11-0458-42	1:200	In vitro
CD45RO1	PE-Cy7	UCHL1	BioLegend	304230	1:100	In vitro
CD561	PE-CF594	NCAM16.2	BD	564849	1:100	In vitro
Viability	FSV700	NA	BD	564997	1:1000	Ex vivo
1 Used in naïve vs memory T cells experiments
