# Supplementary material for: Mechanistic and pharmacodynamic studies of DuoBody-CD3x5T4 in preclinical tumor models
Source: Life Sci Alliance. 2022 Sep 9;5(11):e202201481. doi: 10.26508/lsa.202201481 (PMC9458754; doi:10.26508/lsa.202201481)
Supplement: Supplementary file 6 [file LSA-2022-01481_TableS6.xlsx]

## Sheet: Table S6
Supplementary Table S6. Antibody panel used for ex vivo patient tumor sample analyses
Target	Label	Clone	Supplier	Cat. No.	Dilution	Assay
5T4	FITC	-	Genmab	-	10 µg/mL	Screening
	A647	-		-	10 µg/mL	Screening
CD45	PE-Vio770	REA747	Miltenyi Biotec	130-110-772	1:100	Screening (all) and T-cell activation (all, except LU1)
	FITC			130-110-769	1:100	T-cell activation (only LU1)
CD3	APC	REA613		130-113-135	1:100	All
	PerCP-Vio700			130-113-703	1:100	T-cell activation (only LU1)
CD69	FITC	REA824		130-112-612	1:100	T-cell activation
	APC-Vio700			130-112-616	1:100	T-cell activation (only LU1)
CD25	PE-Vio615	REA570		130-123-035	1:100	T-cell activation
	PE			130-115-534	1:100	T-cell activation (only LU1)
PD-1	PE-Vio770	REA1165		130-120-388	1:100	T-cell activation
Viability	DRAQ7	-	BD Biosciences	51-9011172	1:200	All
